# Supplementary material for: Investigating the Role of Gene-Gene Interactions in TB Susceptibility
Source: PLoS One. 2015 Apr 28;10(4):e0123970. doi: 10.1371/journal.pone.0123970 (PMC4412713; doi:10.1371/journal.pone.0123970)
Supplement: S4 Table — A spreadsheet with two worksheets, showing the results of the top 250 SAC models and the 245 Gambian models that were used for validation. (XLS) [file pone.0123970.s008.xls]

## Sheet: SAC
Model name	Model type	Nr cases	Nr controls	P-value
NRG1_rs16879814 - NRG3_rs11191757	biofilter	634	87	8.31969e-07
NRG1_rs16879814 - NRG3_rs1018484	biofilter	628	83	8.4608e-07
NRG1_rs16879814 - NRG3_rs1040675	biofilter	637	88	1.10868e-06
GRIK1_rs465555 - GRIK3_rs3738085	biofilter	620	90	1.62182e-06
SFTPD_rs1923537 - NOD2_rs748855	candidate gene	216	65	1.89005e-06
IL23R_rs10489628 - ATG4C_rs11208029	candidate gene	613	85	2.17652e-06
FUT8_rs17102844 - B4GALT1_rs12342831	biofilter	627	90	2.53711e-06
FUT8_rs17102844 - B4GALT1_rs10813951	biofilter	630	90	2.66159e-06
EXT1_rs6469713 - EXT2_rs903509	biofilter	626	91	2.67105e-06
ISG15_rs15842 - TLR8_rs3761624	candidate gene	271	321	6.23322e-06
NCAM2_rs8134735 - IRF8_rs8054065	candidate gene	620	87	8.05948e-06
NCAM2_rs8133650 - IRF8_rs8054065	candidate gene	625	89	8.91758e-06
ANK1_rs2102360 - ANK3_rs2393618	biofilter	606	91	8.95874e-06
NELL1_rs1377741 - NOS2_rs2297516	candidate gene	639	91	8.97808e-06
CADM3_rs16841729 - SLC22A4_rs13179900	candidate gene	224	67	9.62094e-06
ANK2_rs1354679 - ANK3_rs10821731	biofilter	636	90	1.13945e-05
NELL1_rs4614448 - CADM2_rs17024414	candidate gene	625	89	1.14407e-05
NLRC5_rs289726 - IL12RB1_rs393548	candidate gene	231	245	1.15944e-05
PLCB1_rs708914 - PLCE1_rs4918082	biofilter	633	91	1.20001e-05
C1QA_rs12033074 - TMEFF2_rs4077949	candidate gene	263	79	1.25438e-05
NELL1_rs11025887 - CADM3_rs862991	candidate gene	621	84	1.2585e-05
PDE2A_rs171021 - PDE4B_rs536025	biofilter	626	87	1.28832e-05
CHST11_rs17036205 - CHSY3_rs32225	biofilter	623	87	1.33672e-05
SLC22A4_rs2306772 - ALOX5_rs3740107	candidate gene	629	91	1.37199e-05
CADM3_rs16841729 - SLC22A4_rs2304081	candidate gene	213	67	1.56019e-05
HS3ST4_rs4564573 - NELL1_rs1945444	candidate gene	612	87	1.57822e-05
CACNA1C_rs16929017 - CACNA1D_rs17053146	biofilter	637	91	1.62981e-05
NCAM2_rs8132838 - IRF8_rs8054065	candidate gene	626	88	1.63336e-05
NELL1_rs10833572 - ABCB1_rs10264856	candidate gene	621	91	1.72805e-05
ANK2_rs1354679 - ANK3_rs10821729	biofilter	628	87	1.75285e-05
HS3ST4_rs3803711 - NELL1_rs1377741	candidate gene	639	91	1.81566e-05
PDK1_rs1075638 - PDK3_rs5986510	biofilter	618	89	1.81847e-05
CADM3_rs16841729 - SLC22A4_rs3805676	candidate gene	225	69	1.81886e-05
COL4A3_rs7606754 - COL4A4_rs16823258	biofilter	633	91	1.82883e-05
AGPAT5_rs2928583 - LPCAT1_rs36987	biofilter	636	91	1.86152e-05
NELL1_rs16906842 - TAP2_rs241427	candidate gene	638	90	1.86436e-05
EXT1_rs6469713 - EXT2_rs7941184	biofilter	639	91	1.89503e-05
NELL1_rs1010024 - CADM2_rs12636273	candidate gene	623	89	1.90621e-05
NELL1_rs1018337 - CADM1_rs183396	candidate gene	639	91	1.98211e-05
NELL1_rs10766716 - CADM1_rs183396	candidate gene	638	91	2.07624e-05
NELL1_rs11025826 - TMEFF2_rs4308083	candidate gene	595	83	2.08837e-05
YWHAG_rs7780494 - TBC1D1_rs2303422	biofilter	636	90	2.10853e-05
NELL1_rs4614448 - CADM2_rs17024881	candidate gene	616	88	2.14814e-05
IL12RB2_rs1995147 - IL1R1_rs6706048	candidate gene	639	91	2.21305e-05
ATIC_rs4673990 - GART_rs4817579	biofilter	626	88	2.26487e-05
HS3ST4_rs7191801 - NCAM2_rs766090	candidate gene	630	89	2.331e-05
FUT8_rs9323464 - B4GALT1_rs3818593	biofilter	628	88	2.391e-05
GRIK1_rs2832493 - GRIK3_rs3738085	biofilter	615	90	2.41124e-05
MTM1_rs16996690 - MTMR3_rs41158	biofilter	633	90	2.45767e-05
IL12RB2_rs6679356 - NELL1_rs1401787	candidate gene	639	91	2.47929e-05
YWHAG_rs7780494 - TBC1D1_rs4832748	biofilter	631	90	2.48191e-05
NCAM2_rs2249862 - EBF1_rs11960208	candidate gene	636	91	2.56948e-05
CACNA1A_rs8182538 - CACNA1B_rs10867107	biofilter	627	91	2.58688e-05
NLRC5_rs10500405 - P2RX7_rs1718125	candidate gene	617	87	2.64241e-05
EXT1_rs4612367 - EXT2_rs903509	biofilter	626	91	2.74622e-05
ISG15_rs1921 - NELL1_rs938594	candidate gene	177	80	2.79531e-05
YWHAG_rs7780494 - TBC1D1_rs933821	biofilter	635	90	2.84548e-05
MC3R_rs6127698 - CADM2_rs1016305	candidate gene	262	76	2.85224e-05
ANK2_rs1354679 - ANK3_rs4582919	biofilter	631	89	2.98388e-05
EGFR_rs723527 - IGF1R_rs2684811	biofilter	614	85	3.01541e-05
ANK2_rs1354680 - ANK3_rs10821731	biofilter	632	88	3.02507e-05
SLC22A4_rs3805676 - ALOX5_rs3740107	candidate gene	629	91	3.04709e-05
EGF_rs2298989 - EGFR_rs7795728	biofilter	588	87	3.08498e-05
TKT_rs12493802 - RPIA_rs17037560	biofilter	638	91	3.16193e-05
ITPR1_rs3805021 - ITPR2_rs11048523	biofilter	635	90	3.16966e-05
PRKCA_rs3803822 - PRKCE_rs281472	biofilter	618	87	3.2302e-05
IL12RB2_rs2029859 - IL1R1_rs2310186	candidate gene	630	90	3.24862e-05
HS3ST4_rs6416630 - NELL1_rs12278965	candidate gene	630	91	3.29624e-05
IL12RB2_rs2029859 - IL1R1_rs6727859	candidate gene	635	91	3.32392e-05
IL12RB2_rs1995147 - NELL1_rs7952026	candidate gene	638	90	3.38293e-05
GRIA1_rs17114836 - GRIA3_rs652582	biofilter	622	89	3.61054e-05
DMD_rs10522007 - UTRN_rs2473138	biofilter	616	82	3.83559e-05
NCAM2_rs8132838 - IRF8_rs4843861	candidate gene	599	86	3.84599e-05
GRIN2A_rs12932835 - GRIN2B_rs11055628	biofilter	628	90	3.8967e-05
CADM2_rs41413246 - EBF1_rs10054046	candidate gene	622	88	3.96723e-05
IL18_rs187238 - TNFRSF1A_rs767455	candidate gene	422	285	3.96741e-05
SLCO3A1_rs207952 - SLCO1C1_rs2417862	biofilter	615	86	4.02738e-05
DMD_rs6527243 - UTRN_rs9399486	biofilter	632	89	4.06082e-05
SP110_rs3820974 - SLC11A1_rs2695343	candidate gene	628	91	4.12102e-05
NCAM2_rs8133650 - IRF8_rs4843861	candidate gene	597	87	4.18148e-05
IRS1_rs13431179 - PIK3R1_rs4122269	biofilter	636	89	4.20707e-05
SLCO2B1_rs4397881 - SLCO3A1_rs1568209	biofilter	639	91	4.24458e-05
GRIN2A_rs3848332 - GRIN2B_rs11055628	biofilter	635	91	4.27342e-05
EGFR_rs763317 - ERBB4_rs6726609	biofilter	628	86	4.33074e-05
CADM3_rs4656165 - TMEFF2_rs16834235	candidate gene	635	91	4.3394e-05
NELL1_rs2085028 - ATG2B_rs11160327	candidate gene	637	91	4.3886e-05
NELL1_rs4614448 - CADM2_rs17023747	candidate gene	608	89	4.48427e-05
IL12RB2_rs1995147 - IL1R1_rs4603782	candidate gene	633	91	4.53221e-05
NELL1_rs2085028 - ATG2B_rs11160326	candidate gene	635	91	4.53709e-05
CADM1_rs4938201 - NCAM2_rs1041786	candidate gene	634	90	4.75555e-05
HS3ST4_rs7188538 - CADM2_rs2325037	candidate gene	630	91	4.76804e-05
IL12RB2_rs2029859 - NELL1_rs7952026	candidate gene	635	90	4.78339e-05
ANK2_rs1354680 - ANK3_rs10821729	biofilter	623	85	4.78606e-05
CLTC_rs6503930 - CLTCL1_rs12628491	biofilter	626	91	4.79804e-05
ITPR1_rs10510295 - ITPR3_rs1536041	biofilter	599	87	4.80619e-05
CADM1_rs220860 - JAG1_rs3748478	candidate gene	621	86	4.80921e-05
NCAM2_rs8134735 - IRF8_rs4843861	candidate gene	593	85	4.89257e-05
CLTC_rs1358534 - CLTCL1_rs12628491	biofilter	630	91	4.94304e-05
NRG1_rs11775125 - NRG3_rs665088	biofilter	623	87	4.97424e-05
HS3ST4_rs4447434 - NELL1_rs10500883	candidate gene	638	91	5.02177e-05
NRG1_rs16879099 - NRG3_rs1475707	biofilter	629	90	5.0974e-05
PDE4D_rs2081106 - PDE11A_rs16865535	biofilter	637	91	5.10278e-05
AHCTF1_rs1892116 - NUP160_rs10838774	biofilter	638	91	5.11307e-05
CHST11_rs17036205 - CHSY3_rs244744	biofilter	633	91	5.12557e-05
PDE4D_rs12654005 - PDE11A_rs3770012	biofilter	638	91	5.16465e-05
NRG1_rs7835688 - NRG3_rs7914005	biofilter	610	86	5.23761e-05
DGKK_rs1934190 - DGKH_rs957255	biofilter	613	86	5.24598e-05
NUP98_rs7101445 - NUP133_rs3818237	biofilter	634	86	5.25918e-05
PPARG_rs10510419 - ANXA11_rs10466226	candidate gene	627	89	5.31883e-05
MC3R_rs6127698 - CADM2_rs7623714	candidate gene	253	75	5.48297e-05
FUT8_rs10129472 - B4GALT1_rs3818593	biofilter	636	91	5.49804e-05
EIF4E2_rs1550097 - EIF4E3_rs6775276	biofilter	637	90	5.50189e-05
SLC22A4_rs2304081 - ALOX5_rs3740107	candidate gene	602	89	5.64138e-05
PDE4B_rs2253745 - PDE4D_rs2938780	biofilter	637	91	5.655e-05
RYR2_rs17633019 - RYR3_rs16970544	biofilter	616	89	5.70982e-05
CLTC_rs1881441 - CLTCL1_rs3747059	biofilter	631	88	5.72288e-05
GPC5_rs1926617 - GPC6_rs7323827	biofilter	632	91	5.78528e-05
GRIK1_rs2832493 - GRIK3_rs3820271	biofilter	616	85	5.80174e-05
NCAM2_rs7275647 - ATG4C_rs6587990	candidate gene	625	87	5.85005e-05
NELL1_rs11025798 - ABCB1_rs2235047	candidate gene	630	88	5.92851e-05
DGKK_rs1934190 - DGKH_rs668989	biofilter	599	86	5.94445e-05
CLTC_rs6503930 - CLTCL1_rs3747059	biofilter	624	89	6.00501e-05
EGFR_rs763317 - ERBB4_rs6711391	biofilter	620	86	6.08552e-05
ST6GALNAC5_rs6663942 - ST6GALNAC3_rs1890968	biofilter	632	90	6.1045e-05
CAMK2A_rs882664 - GRIN2B_rs220550	biofilter	599	91	6.13289e-05
NLRC5_rs158481 - HS3ST4_rs11074748	candidate gene	627	87	6.22843e-05
GRIK2_rs12182308 - GRIK4_rs7928903	biofilter	611	87	6.2315e-05
FUT8_rs17102844 - B4GALT1_rs3818593	biofilter	629	90	6.24855e-05
CLTC_rs1358534 - CLTCL1_rs3747059	biofilter	627	89	6.25075e-05
ACVR2A_rs12622150 - ACVR2B_rs7373828	biofilter	635	90	6.25215e-05
IL12RB2_rs1995147 - IL1R1_rs2310185	candidate gene	633	90	6.26138e-05
IL12RB2_rs1995147 - IL1R1_rs12712130	candidate gene	632	91	6.27759e-05
CACNA1A_rs10409910 - CACNA1E_rs553042	biofilter	615	87	6.2786e-05
CALCR_rs6970701 - CALCRL_rs2882203	biofilter	624	88	6.31636e-05
SLC22A5_rs274561 - P2RX7_rs6489794	candidate gene	635	89	6.35147e-05
NRG1_rs2439302 - NRG3_rs7088441	biofilter	631	89	6.35266e-05
CLTC_rs8078623 - CLTCL1_rs12628491	biofilter	634	91	6.49914e-05
NELL1_rs2278318 - PPARG_rs9817428	candidate gene	638	90	6.53537e-05
RYR2_rs6678625 - RYR3_rs4780134	biofilter	622	90	6.53733e-05
LAMA3_rs8093042 - LAMC1_rs10911232	biofilter	625	89	6.5675e-05
CLTC_rs1881441 - CLTCL1_rs12628491	biofilter	633	90	6.59373e-05
WNT7A_rs17038684 - WNT9B_rs4968282	biofilter	624	89	6.65891e-05
CADM1_rs4938201 - NCAM2_rs2826744	candidate gene	624	87	6.68358e-05
ACVR2A_rs1895694 - ACVR2B_rs7373828	biofilter	634	89	6.73185e-05
RAD51B_rs17104853 - XRCC2_rs3218427	biofilter	619	84	6.86409e-05
TMEFF2_rs2356953 - EBF1_rs11743605	candidate gene	626	90	6.99202e-05
NELL1_rs7101928 - ERP44_rs1529191	candidate gene	605	85	6.99888e-05
NELL1_rs11025826 - TMEFF2_rs4306668	candidate gene	614	86	7.05483e-05
IL18_rs189667 - TNFRSF1A_rs767455	candidate gene	424	286	7.05594e-05
NLRC5_rs289723 - HS3ST4_rs11074748	candidate gene	628	87	7.08538e-05
TLR2_rs3804099 - IL12RB2_rs1890741	candidate gene	627	89	7.22683e-05
IL1R1_rs1861284 - ABCB1_rs17327624	candidate gene	627	90	7.27924e-05
DPYD_rs6686861 - DPYS_rs1317380	biofilter	633	90	7.3372e-05
LAMA3_rs8092476 - LAMC1_rs10911232	biofilter	624	89	7.36359e-05
CADM1_rs10891820 - LAMP3_rs514636	candidate gene	613	85	7.37999e-05
GPC5_rs1926624 - GPC6_rs8000037	biofilter	632	91	7.45627e-05
SP110_rs13004065 - HS3ST4_rs7203781	candidate gene	622	89	7.53086e-05
PDE4D_rs154224 - PDE10A_rs7752880	biofilter	636	91	7.58352e-05
HS3ST4_rs8049952 - CADM2_rs2325037	candidate gene	618	89	7.61335e-05
ACVR2A_rs6713811 - ACVR2B_rs7373828	biofilter	636	90	7.71396e-05
RUNX1_rs2834642 - CADM1_rs11215400	candidate gene	620	85	7.71677e-05
ANK2_rs1354680 - ANK3_rs4582919	biofilter	625	87	7.72754e-05
PDE4D_rs7720119 - PDE8B_rs10514098	biofilter	633	91	7.77231e-05
PLCB1_rs7273511 - PLCE1_rs2901761	biofilter	631	89	7.77275e-05
FUT8_rs10129472 - B4GALT1_rs10971418	biofilter	628	90	7.82574e-05
LAMA2_rs10499160 - LAMA3_rs12373237	biofilter	635	91	7.93739e-05
PLCB2_rs2305648 - PLCG2_rs4243226	biofilter	638	91	7.98046e-05
IL6_rs2066992 - ABCB1_rs2235047	candidate gene	622	87	7.9968e-05
ACVR2A_rs7582403 - ACVR2B_rs7373828	biofilter	633	86	7.99898e-05
EGF_rs3796946 - EGFR_rs723527	biofilter	616	84	8.0402e-05
GRIA3_rs5911622 - GRIN2B_rs2300268	biofilter	632	90	8.09946e-05
SP110_rs3948464 - TLR9_rs352139	candidate gene	325	284	8.1099e-05
CLTC_rs8078623 - CLTCL1_rs3747059	biofilter	632	89	8.11354e-05
IL1RN_rs315920 - NELL1_rs13340817	candidate gene	631	91	8.25638e-05
NRG1_rs16879101 - NRG3_rs1475707	biofilter	626	90	8.28215e-05
IL12RB2_rs6679356 - IL23R_rs10127763	candidate gene	621	90	8.3124e-05
PPARG_rs10510419 - ANXA11_rs6585454	candidate gene	628	89	8.39095e-05
SLCO1A2_rs11568557 - SLCO3A1_rs4294799	biofilter	631	91	8.42095e-05
CADM2_rs1542248 - NCAM2_rs1017739	candidate gene	623	88	8.53999e-05
BMP4_rs2071047 - TGFB2_rs10482751	biofilter	633	91	8.61425e-05
GRIN2A_rs12932835 - GRIN2B_rs12317299	biofilter	623	89	8.61581e-05
PDE4D_rs37353 - PDE8B_rs10514098	biofilter	633	91	8.67391e-05
GRIN2A_rs3848332 - GRIN2B_rs12317299	biofilter	629	90	8.86374e-05
RYR2_rs4427395 - RYR3_rs2596229	biofilter	637	91	8.9792e-05
GPC5_rs4085672 - GPC6_rs8000037	biofilter	621	91	8.98229e-05
COL4A2_rs4773175 - COL4A3_rs6436677	biofilter	613	86	9.16984e-05
DGKK_rs1934190 - DGKH_rs605371	biofilter	612	86	9.50491e-05
SLCO3A1_rs207952 - SLCO1C1_rs2037153	biofilter	612	85	9.50494e-05
CLTC_rs6503930 - CLTCL1_rs5748036	biofilter	629	91	9.51432e-05
YWHAG_rs7780494 - TBC1D1_rs1544867	biofilter	627	89	9.51953e-05
NLRC5_rs289754 - VDR_rs7962898	candidate gene	621	90	9.58041e-05
COL4A3_rs6436666 - COL4A4_rs2222869	biofilter	627	89	9.83696e-05
NELL1_rs11025988 - ATG2B_rs11160327	candidate gene	630	90	9.88209e-05
BRAF_rs17695935 - MAPK1_rs2298432	biofilter	633	88	9.89972e-05
NELL1_rs7120935 - NCAM2_rs9978969	candidate gene	631	89	9.9026e-05
CACNA1A_rs11085838 - CACNA1C_rs10161275	biofilter	632	90	9.90419e-05
CLTC_rs1358534 - CLTCL1_rs5748036	biofilter	632	91	9.9227e-05
IL12RB2_rs6685568 - ATG2B_rs10873470	candidate gene	636	89	9.92666e-05
CADM1_rs10891820 - LAMP3_rs683395	candidate gene	620	87	9.98486e-05
PDE3A_rs4304839 - PDE4D_rs298029	biofilter	636	91	0.000100123
FUT8_rs17102844 - B4GALT1_rs10971418	biofilter	621	89	0.000100133
NELL1_rs11025988 - ATG2B_rs11160326	candidate gene	629	90	0.000100466
CLTC_rs7220146 - CLTCL1_rs3747059	biofilter	633	89	0.000100629
HS3ST4_rs4417553 - PPARG_rs11710969	candidate gene	619	84	0.00010077
IL12RB2_rs6679356 - NELL1_rs10833468	candidate gene	627	87	0.000102318
GPC5_rs9989098 - GPC3_rs1264384	biofilter	612	87	0.000102768
CACNB2_rs1409203 - CACNB4_rs1519707	biofilter	638	91	0.000102879
SLC22A4_rs272889 - CADM2_rs17024876	candidate gene	623	89	0.00010291
SLC22A4_rs17165928 - CADM2_rs12494658	candidate gene	613	88	0.000103943
CLTC_rs16943700 - CLTCL1_rs3747059	biofilter	626	89	0.000104336
PPARG_rs10510419 - ANXA11_rs10466228	candidate gene	622	89	0.000104478
CLTC_rs7220146 - CLTCL1_rs12628491	biofilter	635	91	0.000104957
IL12RB2_rs2172962 - NELL1_rs7952026	candidate gene	624	83	0.000105248
ELOVL5_rs9367520 - ELOVL7_rs17331746	biofilter	607	88	0.000106924
GRIN2A_rs12932835 - GRIN2B_rs12305339	biofilter	610	87	0.000107903
CLTC_rs16943700 - CLTCL1_rs12628491	biofilter	628	91	0.000107931
CLTC_rs11079384 - CLTCL1_rs3747059	biofilter	633	89	0.000108348
PLCG2_rs9930295 - PLCB1_rs6086370	biofilter	613	87	0.000109064
DOCK1_rs10734095 - ELMO1_rs1425124	biofilter	634	91	0.000109625
IL18_rs187238 - WNT5A_rs1795651	candidate gene	424	290	0.00011036
MSH6_rs1800932 - MSH3_rs16878166	biofilter	634	91	0.000110591
SLIT3_rs10045782 - SLIT2_rs6447967	biofilter	636	91	0.000110674
COL4A1_rs679505 - COL4A2_rs10161783	biofilter	635	91	0.000110915
HS3ST4_rs7200813 - NELL1_rs1611930	candidate gene	636	91	0.000111089
CADM2_rs1452127 - NCAM2_rs7510242	candidate gene	609	84	0.000111128
GRIA3_rs5911548 - GRIN2B_rs1805525	biofilter	631	86	0.0001114
SP110_rs16826884 - NELL1_rs4304769	candidate gene	628	89	0.000111414
SP110_rs7601299 - CADM2_rs1248853	candidate gene	630	89	0.000111798
PPARG_rs10510419 - ANXA11_rs12256429	candidate gene	616	88	0.000113628
CLTC_rs11079384 - CLTCL1_rs12628491	biofilter	634	91	0.000113691
FUT8_rs9323464 - B4GALT1_rs10971418	biofilter	620	87	0.000114075
GRIA3_rs593293 - GRIN2A_rs2267787	biofilter	625	90	0.00011431
HS3ST4_rs4787749 - CADM2_rs6549041	candidate gene	631	89	0.00011485
CHST11_rs6539163 - AQP4-AS1_rs1154208	biofilter	610	87	0.000115106
GRIN2A_rs3848332 - GRIN2B_rs12305339	biofilter	617	88	0.00011521
IL23R_rs41396545 - TAP2_rs241429	candidate gene	613	89	0.000115712
IL4_rs2227282 - CADM2_rs2324981	candidate gene	625	86	0.000116002
PDE4D_rs12654005 - PDE11A_rs7605609	biofilter	617	89	0.000116363
GRIA3_rs7884690 - GRIN2A_rs11644461	biofilter	625	89	0.000116561
KCNJ3_rs2591152 - KCNJ6_rs2835952	biofilter	634	91	0.000116686
MTHFD1_rs2357694 - MTHFD1L_rs501215	biofilter	611	88	0.000117463
C6_rs2962285 - C9_rs700228	biofilter	602	85	0.000119189
DOCK1_rs1419380 - ELMO1_rs6958656	biofilter	626	89	0.000119259
IL1R1_rs6729953 - TMEFF2_rs4853492	candidate gene	626	88	0.000119442
GPC5_rs2209830 - GPC6_rs41373448	biofilter	637	91	0.000119726
CACNB2_rs1409204 - CACNB4_rs1519707	biofilter	634	91	0.000120034
NRG1_rs7003184 - NRG3_rs665088	biofilter	634	89	0.000120154
GRIA1_rs1493403 - CACNG2_rs6000350	biofilter	625	88	0.000120365
NLRC5_rs158481 - SFTPD_rs2181204	candidate gene	637	91	0.00012043
PDE4D_rs17776825 - PDE11A_rs2164857	biofilter	614	80	0.000120656

## Sheet: Gambian
Model name	P-value
NRG1_rs16879814 - NRG3_rs6584402	0.679486
NRG1_rs16879814 - NRG3_rs1018484	0.59717
NRG1_rs16879814 - NRG3_rs1040675	0.634755
NRG1_rs16879814 - NRG3_rs11191757	0.598246
NRG1_rs16879814 - NRG3_rs3918483	0.759127
NRG1_rs16879814 - NRG3_rs10883921	0.56931
NRG1_rs16879814 - NRG3_rs7076566	0.345527
NRG1_rs16879814 - NRG3_rs7076691	0.517247
NRG1_rs16879814 - NRG3_rs2224109	0.0389076
NRG1_rs16879814 - NRG3_rs9971144	0.053381
NRG1_rs16879814 - NRG3_rs7069222	0.173348
NRG1_rs16879814 - NRG3_rs2207782	0.458479
GRIK1_rs463360 - GRIK3_rs3767049	0.0939832
GRIK1_rs463360 - GRIK3_rs476894	0.0975077
GRIK1_rs463360 - GRIK3_rs575247	0.582952
GRIK1_rs463360 - GRIK3_rs3738085	0.358471
GRIK1_rs463360 - GRIK3_rs536787	0.655072
GRIK1_rs463360 - GRIK3_rs3820271	0.174452
GRIK1_rs463360 - GRIK3_rs480901	0.609345
GRIK1_rs463360 - GRIK3_rs3767066	0.482471
GRIK1_rs463360 - GRIK3_rs1032722	0.227591
GRIK1_rs463360 - GRIK3_rs7531813	0.607698
GRIK1_rs463360 - GRIK3_rs1160752	0.540647
GRIK1_rs462393 - GRIK3_rs3767049	0.08565
GRIK1_rs462393 - GRIK3_rs476894	0.121406
GRIK1_rs462393 - GRIK3_rs575247	0.568807
GRIK1_rs462393 - GRIK3_rs3738085	0.427923
GRIK1_rs462393 - GRIK3_rs536787	0.642969
GRIK1_rs462393 - GRIK3_rs3820271	0.216524
GRIK1_rs462393 - GRIK3_rs480901	0.636684
GRIK1_rs462393 - GRIK3_rs3767066	0.537286
GRIK1_rs462393 - GRIK3_rs1032722	0.26753
GRIK1_rs462393 - GRIK3_rs7531813	0.667086
GRIK1_rs462393 - GRIK3_rs1160752	0.59507
GRIK1_rs1735072 - GRIK3_rs3767049	0.0668226
GRIK1_rs1735072 - GRIK3_rs476894	0.0738054
GRIK1_rs1735072 - GRIK3_rs575247	0.512565
GRIK1_rs1735072 - GRIK3_rs3738085	0.25875
GRIK1_rs1735072 - GRIK3_rs536787	0.618787
GRIK1_rs1735072 - GRIK3_rs3820271	0.137131
GRIK1_rs1735072 - GRIK3_rs480901	0.604052
GRIK1_rs1735072 - GRIK3_rs3767066	0.358525
GRIK1_rs1735072 - GRIK3_rs1032722	0.175614
GRIK1_rs1735072 - GRIK3_rs7531813	0.727379
GRIK1_rs1735072 - GRIK3_rs1160752	0.554608
GRIK1_rs460583 - GRIK3_rs3767049	0.107026
GRIK1_rs460583 - GRIK3_rs476894	0.0476087
GRIK1_rs460583 - GRIK3_rs575247	0.701035
GRIK1_rs460583 - GRIK3_rs3738085	0.16992
GRIK1_rs460583 - GRIK3_rs536787	0.633844
GRIK1_rs460583 - GRIK3_rs3820271	0.178188
GRIK1_rs460583 - GRIK3_rs480901	0.608094
GRIK1_rs460583 - GRIK3_rs3767066	0.502136
GRIK1_rs460583 - GRIK3_rs1032722	0.227086
GRIK1_rs460583 - GRIK3_rs7531813	0.90211
GRIK1_rs460583 - GRIK3_rs1160752	0.832094
GRIK1_rs465555 - GRIK3_rs3767049	0.0991214
GRIK1_rs465555 - GRIK3_rs476894	0.231391
GRIK1_rs465555 - GRIK3_rs575247	0.831467
GRIK1_rs465555 - GRIK3_rs3738085	0.0605066
GRIK1_rs465555 - GRIK3_rs536787	0.845223
GRIK1_rs465555 - GRIK3_rs3820271	0.157997
GRIK1_rs465555 - GRIK3_rs480901	0.962648
GRIK1_rs465555 - GRIK3_rs3767066	0.740703
GRIK1_rs465555 - GRIK3_rs1032722	0.566115
GRIK1_rs465555 - GRIK3_rs7531813	0.535391
GRIK1_rs465555 - GRIK3_rs1160752	0.872356
IL23R_rs10489628 - ATG4C_rs11208029	0.0349818
IL23R_rs10489628 - ATG4C_rs6587988	0.698966
IL23R_rs10489628 - ATG4C_rs11208030	0.329381
FUT8_rs1959148 - B4GALT1_rs3818593	0.499866
FUT8_rs1959148 - B4GALT1_rs10971418	0.590046
FUT8_rs1959148 - B4GALT1_rs12342831	0.3548
FUT8_rs1959148 - B4GALT1_rs10758189	0.218537
FUT8_rs1959148 - B4GALT1_rs10813950	0.227282
FUT8_rs1959148 - B4GALT1_rs10813951	0.406799
FUT8_rs1959148 - B4GALT1_rs7865745	0.198605
FUT8_rs17102844 - B4GALT1_rs3818593	0.496836
FUT8_rs17102844 - B4GALT1_rs10971418	0.579091
FUT8_rs17102844 - B4GALT1_rs12342831	0.260214
FUT8_rs17102844 - B4GALT1_rs10758189	0.14565
FUT8_rs17102844 - B4GALT1_rs10813950	0.226606
FUT8_rs17102844 - B4GALT1_rs10813951	0.294618
FUT8_rs17102844 - B4GALT1_rs7865745	0.198459
FUT8_rs9323464 - B4GALT1_rs3818593	0.512172
FUT8_rs9323464 - B4GALT1_rs10971418	0.605359
FUT8_rs9323464 - B4GALT1_rs12342831	0.238502
FUT8_rs9323464 - B4GALT1_rs10758189	0.139882
FUT8_rs9323464 - B4GALT1_rs10813950	0.21624
FUT8_rs9323464 - B4GALT1_rs10813951	0.264223
FUT8_rs9323464 - B4GALT1_rs7865745	0.192823
FUT8_rs10129472 - B4GALT1_rs3818593	0.503675
FUT8_rs10129472 - B4GALT1_rs10971418	0.579886
FUT8_rs10129472 - B4GALT1_rs12342831	0.212372
FUT8_rs10129472 - B4GALT1_rs10758189	0.211972
FUT8_rs10129472 - B4GALT1_rs10813950	0.337313
FUT8_rs10129472 - B4GALT1_rs10813951	0.236796
FUT8_rs10129472 - B4GALT1_rs7865745	0.309893
NCAM2_rs9975341 - IRF8_rs147968	0.149562
NCAM2_rs9975341 - IRF8_rs8051462	0.398497
NCAM2_rs8133650 - IRF8_rs147968	0.202143
NCAM2_rs8133650 - IRF8_rs8051462	0.778274
NCAM2_rs8134735 - IRF8_rs147968	0.231277
NCAM2_rs8134735 - IRF8_rs8051462	0.759461
NCAM2_rs8132838 - IRF8_rs147968	0.0793706
NCAM2_rs8132838 - IRF8_rs8051462	0.180328
NELL1_rs1377741 - NOS2_rs2314809	0.409821
NELL1_rs1377741 - NOS2_rs2297516	0.710346
ANK2_rs1354680 - ANK3_rs10821713	0.857727
ANK2_rs1354680 - ANK3_rs9645495	0.210315
ANK2_rs1354680 - ANK3_rs10761481	0.18361
ANK2_rs1354680 - ANK3_rs2199209	0.830222
ANK2_rs1354680 - ANK3_rs10821727	0.530613
ANK2_rs1354680 - ANK3_rs10821729	0.47014
ANK2_rs1354680 - ANK3_rs10821731	0.463674
ANK2_rs1354680 - ANK3_rs4520549	0.554348
ANK2_rs1354680 - ANK3_rs4620673	0.533281
ANK2_rs1354680 - ANK3_rs4582919	0.494623
ANK2_rs1354680 - ANK3_rs10761488	0.556206
ANK2_rs1354680 - ANK3_rs10994310	0.512915
ANK2_rs1354680 - ANK3_rs7096426	0.517012
ANK2_rs1354680 - ANK3_rs7084499	0.540079
ANK2_rs1354680 - ANK3_rs2393625	0.538175
ANK2_rs1354680 - ANK3_rs10821744	0.981637
ANK2_rs1354680 - ANK3_rs7072841	0.980759
ANK2_rs1354680 - ANK3_rs1380455	0.880436
ANK2_rs1354679 - ANK3_rs10821713	0.792358
ANK2_rs1354679 - ANK3_rs9645495	0.158512
ANK2_rs1354679 - ANK3_rs10761481	0.154363
ANK2_rs1354679 - ANK3_rs2199209	0.77205
ANK2_rs1354679 - ANK3_rs10821727	0.397569
ANK2_rs1354679 - ANK3_rs10821729	0.272342
ANK2_rs1354679 - ANK3_rs10821731	0.265763
ANK2_rs1354679 - ANK3_rs4520549	0.419454
ANK2_rs1354679 - ANK3_rs4620673	0.399117
ANK2_rs1354679 - ANK3_rs4582919	0.301301
ANK2_rs1354679 - ANK3_rs10761488	0.423389
ANK2_rs1354679 - ANK3_rs10994310	0.38129
ANK2_rs1354679 - ANK3_rs7096426	0.384848
ANK2_rs1354679 - ANK3_rs7084499	0.405964
ANK2_rs1354679 - ANK3_rs2393625	0.462329
ANK2_rs1354679 - ANK3_rs10821744	0.983442
ANK2_rs1354679 - ANK3_rs7072841	0.979413
ANK2_rs1354679 - ANK3_rs1380455	0.912769
ANK2_rs2055656 - ANK3_rs10821713	0.682697
ANK2_rs2055656 - ANK3_rs9645495	0.764853
ANK2_rs2055656 - ANK3_rs10761481	0.659066
ANK2_rs2055656 - ANK3_rs2199209	0.382578
ANK2_rs2055656 - ANK3_rs10821727	0.835787
ANK2_rs2055656 - ANK3_rs10821729	0.833152
ANK2_rs2055656 - ANK3_rs10821731	0.826585
ANK2_rs2055656 - ANK3_rs4520549	0.769082
ANK2_rs2055656 - ANK3_rs4620673	0.826479
ANK2_rs2055656 - ANK3_rs4582919	0.864262
ANK2_rs2055656 - ANK3_rs10761488	0.845728
ANK2_rs2055656 - ANK3_rs10994310	0.80543
ANK2_rs2055656 - ANK3_rs7096426	0.792155
ANK2_rs2055656 - ANK3_rs7084499	0.84147
ANK2_rs2055656 - ANK3_rs2393625	0.323959
ANK2_rs2055656 - ANK3_rs10821744	0.821206
ANK2_rs2055656 - ANK3_rs7072841	0.878094
ANK2_rs2055656 - ANK3_rs1380455	0.964162
ANK2_rs17045344 - ANK3_rs10821713	0.621668
ANK2_rs17045344 - ANK3_rs9645495	0.66255
ANK2_rs17045344 - ANK3_rs10761481	0.51173
ANK2_rs17045344 - ANK3_rs2199209	0.272823
ANK2_rs17045344 - ANK3_rs10821727	0.834613
ANK2_rs17045344 - ANK3_rs10821729	0.757845
ANK2_rs17045344 - ANK3_rs10821731	0.750229
ANK2_rs17045344 - ANK3_rs4520549	0.755291
ANK2_rs17045344 - ANK3_rs4620673	0.828629
ANK2_rs17045344 - ANK3_rs4582919	0.795724
ANK2_rs17045344 - ANK3_rs10761488	0.846199
ANK2_rs17045344 - ANK3_rs10994310	0.800617
ANK2_rs17045344 - ANK3_rs7096426	0.794229
ANK2_rs17045344 - ANK3_rs7084499	0.844542
ANK2_rs17045344 - ANK3_rs2393625	0.559555
ANK2_rs17045344 - ANK3_rs10821744	0.739722
ANK2_rs17045344 - ANK3_rs7072841	0.794549
ANK2_rs17045344 - ANK3_rs1380455	0.908855
ANK2_rs961295 - ANK3_rs10821713	0.497763
ANK2_rs961295 - ANK3_rs9645495	0.671858
ANK2_rs961295 - ANK3_rs10761481	0.541666
ANK2_rs961295 - ANK3_rs2199209	0.258054
ANK2_rs961295 - ANK3_rs10821727	0.808559
ANK2_rs961295 - ANK3_rs10821729	0.752039
ANK2_rs961295 - ANK3_rs10821731	0.746587
ANK2_rs961295 - ANK3_rs4520549	0.722291
ANK2_rs961295 - ANK3_rs4620673	0.804866
ANK2_rs961295 - ANK3_rs4582919	0.787588
ANK2_rs961295 - ANK3_rs10761488	0.829732
ANK2_rs961295 - ANK3_rs10994310	0.773183
ANK2_rs961295 - ANK3_rs7096426	0.764372
ANK2_rs961295 - ANK3_rs7084499	0.819186
ANK2_rs961295 - ANK3_rs2393625	0.581576
ANK2_rs961295 - ANK3_rs10821744	0.550405
ANK2_rs961295 - ANK3_rs7072841	0.664566
ANK2_rs961295 - ANK3_rs1380455	0.819333
NELL1_rs4614448 - CADM2_rs17023747	0.125025
NELL1_rs4614448 - CADM2_rs6804056	0.487974
NELL1_rs4614448 - CADM2_rs6804410	0.547969
NELL1_rs4614448 - CADM2_rs17024414	0.661221
NELL1_rs4614448 - CADM2_rs9310001	0.162568
NELL1_rs4614448 - CADM2_rs17024876	0.0329219
NELL1_rs4614448 - CADM2_rs17024881	0.454161
NELL1_rs7927068 - CADM2_rs17023747	0.266284
NELL1_rs7927068 - CADM2_rs6804056	0.35744
NELL1_rs7927068 - CADM2_rs6804410	0.382155
NELL1_rs7927068 - CADM2_rs17024414	0.0443821
NELL1_rs7927068 - CADM2_rs9310001	0.173715
NELL1_rs7927068 - CADM2_rs17024876	0.395371
NELL1_rs7927068 - CADM2_rs17024881	0.0913088
NELL1_rs7131493 - CADM2_rs17023747	0.917906
NELL1_rs7131493 - CADM2_rs6804056	0.751255
NELL1_rs7131493 - CADM2_rs6804410	0.494779
NELL1_rs7131493 - CADM2_rs17024414	0.776011
NELL1_rs7131493 - CADM2_rs9310001	0.291942
NELL1_rs7131493 - CADM2_rs17024876	0.751584
NELL1_rs7131493 - CADM2_rs17024881	0.644248
PLCB1_rs708914 - PLCE1_rs4918082	0.700533
PLCB1_rs1703634 - PLCE1_rs4918082	0.316461
NELL1_rs11025887 - CADM3_rs862991	0.241272
NELL1_rs12577018 - CADM3_rs862991	0.210732
PDE2A_rs171021 - PDE4B_rs7412571	0.639433
PDE2A_rs171021 - PDE4B_rs563573	0.52169
PDE2A_rs171021 - PDE4B_rs536025	0.328805
PDE2A_rs171021 - PDE4B_rs17423910	0.736232
PDE2A_rs3781931 - PDE4B_rs7412571	0.618986
PDE2A_rs3781931 - PDE4B_rs563573	0.768293
PDE2A_rs3781931 - PDE4B_rs536025	0.516746
PDE2A_rs3781931 - PDE4B_rs17423910	0.116932
CHST11_rs17036205 - CHSY3_rs32225	0.23947
CHST11_rs17036205 - CHSY3_rs244745	0.0400705
CHST11_rs17036205 - CHSY3_rs244744	0.148351
CHST11_rs17036205 - CHSY3_rs244743	0.609957
CHST11_rs17036205 - CHSY3_rs10036904	0.676944
CHST11_rs17036205 - CHSY3_rs10035354	0.368065
CHST11_rs17036205 - CHSY3_rs4315958	0.6837
CHST11_rs17036205 - CHSY3_rs13359961	0.258149
CHST11_rs17036205 - CHSY3_rs10078635	0.20893
CHST11_rs17036205 - CHSY3_rs2429191	0.14295
SLC22A4_rs3792880 - ALOX5_rs3780909	0.111671
SLC22A4_rs13179900 - ALOX5_rs3780909	0.329453
SLC22A4_rs3805676 - ALOX5_rs3780909	0.512141
SLC22A4_rs2306772 - ALOX5_rs3780909	0.145129
